# Supplementary material for: Adaptation to Chronic-Cycling Hypoxia Renders Cancer Cells Resistant to MTH1-Inhibitor Treatment Which Can Be Counteracted by Glutathione Depletion
Source: Cells. 2021 Nov 5;10(11):3040. doi: 10.3390/cells10113040 (PMC8616547; doi:10.3390/cells10113040)
Supplement: Supplementary file 1 [file cells-10-03040-s001.zip]

Archive with 1 entries (1 files):
- cells-1428897-supplementary.pdf
